# Supplementary material for: Therapeutic Silencing of BCL-2 Using NK Cell-Derived Exosomes as a Novel Therapeutic Approach in Breast Cancer
Source: Cancers (Basel). 2021 May 15;13(10):2397. doi: 10.3390/cancers13102397 (PMC8156181; doi:10.3390/cancers13102397)
Supplement: Supplementary file 1 [file cancers-13-02397-s001.zip]

Archive with 1 entries (1 files):
- cancers-1179247-supplementaryfigures.pdf
